# Supplementary material for: Induction of New Aromatic Polyketides from the Marine Actinobacterium Streptomyces griseorubiginosus through an OSMAC Approach
Source: Mar Drugs. 2023 Oct 3;21(10):526. doi: 10.3390/md21100526 (PMC10608293; doi:10.3390/md21100526)
Supplement: Supplementary file 1 [file marinedrugs-21-00526-s001.zip]

Archive with 1 entries (1 files):
- marinedrugs-2554647-supplementary.pdf
